# Supplementary material for: Sex differences in audience effects on anogenital scent marking in the red-fronted lemur
Source: Sci Rep. 2022 Mar 28;12:5266. doi: 10.1038/s41598-022-08861-2 (PMC8960772; doi:10.1038/s41598-022-08861-2)
Supplement: Supplementary file 9 — Supplementary Information 3. [file 41598_2022_8861_MOESM9_ESM.txt]

Supplementary File S3: Code for running the exponential random graph analysis described in Peckre et al.  (here with the 3m range distance)

library(ergm)
library(ergm.count)

#nodes_example is a table with 4 columns 
# ID = individual name
# SeAg = sex-age category of the individual
# Group = group of the individual
# CSI_rank = CSI rank of the individual
ID=c("Isabella","Lefkada","Luzon","Paros","Thassos","Aloha","Bangladesh","Bora","Jaco","Oman","Rinca","Tilos","Caicos","Jupiter","Lucia","Mayaguana","Tortuga","Cambodia","Colanta","Kasachstan","Kuweit","Mongolei","Pakistan","Syria","Taji")
SeAg=c("F_Adult","F_Adult","M_Adult","M_Adult","M_Sub-Adult","F_Adult","M_Adult","F_Adult","M_Sub-Adult","M_Adult","F_Adult","M_Adult","M_Adult","M_Adult","F_Adult","F_Adult","F_Adult","F_Adult","F_Adult","M_Sub-Adult","M_Adult","M_Adult","M_Adult","F_Adult","M_Adult")
Group=c("A","A","A","A","A","B","B","B","B","B","B","B","F","F","F","F","F","J","J","J","J","J","J","J","J")
CSI_rank=c(1,2,2,1,1,2,3,3,1,2,1,1,2,1,1,2,3,2,3,1,2,1,4,1,3)
nodes_example=as.data.frame(cbind(ID,SeAg,Group,CSI_rank))
nodes_example$CSI_rank=as.numeric(nodes_example$CSI_rank)

# create matrix with group affiliation
mat_group_example=outer(as.numeric(as.factor(nodes_example$Group)),as.numeric(as.factor(nodes_example$Group)),"-")
rownames(mat_group_example)=nodes_example$ID
colnames(mat_group_example)=nodes_example$ID
mat_group_example=mat_group_example[nodes_example$ID,nodes_example$ID]

# mat_aud_3_gm_example = matrix with the counts of scent-marking events for each dyad (lines=focal individuals, columns= individual in the audience)
mat_aud_3_gm_example=matrix(c(0,1,5,1,1,0,0,0,0,0,0,0,0,0,0,0,0,0,0,0,0,0,0,0,0,1,0,3,5,12,0,0,0,0,0,0,0,0,0,0,0,0,0,0,0,0,0,0,0,0,5,3,0,0,0,0,0,0,0,0,0,0,0,0,0,0,0,0,0,0,0,0,0,0,0,1,4,0,0,4,0,0,0,0,0,0,0,0,0,0,0,0,0,0,0,0,0,0,0,0,7,12,1,5,0,0,0,0,0,0,0,0,0,0,0,0,0,0,0,0,0,0,0,0,0,0,0,0,0,0,0,10,3,6,11,6,1,0,0,0,0,0,0,0,0,0,0,0,0,0,0,0,0,0,0,4,0,1,2,6,13,0,0,0,0,0,0,0,0,0,0,0,0,0,0,0,0,0,0,0,5,2,0,11,9,10,0,0,0,0,0,0,0,0,0,0,0,0,0,0,0,0,0,0,0,2,6,3,0,4,0,0,0,0,0,0,0,0,0,0,0,0,0,0,0,0,0,0,0,0,6,3,4,8,0,7,0,0,0,0,0,0,0,0,0,0,0,0,0,0,0,0,0,0,0,3,8,1,5,8,0,0,0,0,0,0,0,0,0,0,0,0,0,0,0,0,0,0,0,0,0,4,0,0,2,0,0,0,0,0,0,0,0,0,0,0,0,0,0,0,0,0,0,0,0,0,0,0,0,0,0,0,0,1,6,9,11,0,0,0,0,0,0,0,0,0,0,0,0,0,0,0,0,0,0,0,0,0,0,5,3,7,0,0,0,0,0,0,0,0,0,0,0,0,0,0,0,0,0,0,0,0,5,3,0,9,9,0,0,0,0,0,0,0,0,0,0,0,0,0,0,0,0,0,0,0,0,10,2,3,0,11,0,0,0,0,0,0,0,0,0,0,0,0,0,0,0,0,0,0,0,0,2,5,3,4,0,0,0,0,0,0,0,0,0,0,0,0,0,0,0,0,0,0,0,0,0,0,0,0,0,0,0,3,3,0,2,0,1,0,0,0,0,0,0,0,0,0,0,0,0,0,0,0,0,0,0,4,0,7,0,3,3,1,9,0,0,0,0,0,0,0,0,0,0,0,0,0,0,0,0,0,5,6,0,7,1,0,1,1,0,0,0,0,0,0,0,0,0,0,0,0,0,0,0,0,0,5,0,3,0,1,0,1,2,0,0,0,0,0,0,0,0,0,0,0,0,0,0,0,0,0,0,2,5,3,0,0,0,0,0,0,0,0,0,0,0,0,0,0,0,0,0,0,0,0,0,3,2,0,0,1,0,1,0,0,0,0,0,0,0,0,0,0,0,0,0,0,0,0,0,0,1,0,0,0,1,0,0,1,0,0,0,0,0,0,0,0,0,0,0,0,0,0,0,0,0,0,3,1,4,0,0,2,0),nrow=25,ncol=25)
                       rownames(mat_aud_3_gm_example)=nodes_example$ID
                       colnames(mat_aud_3_gm_example)=nodes_example$ID
# mat_aud_3_pass_example = matrix with the counts of pass events for each dyad (lines=focal individuals, columns= individual in the audience)
mat_aud_3_pass_example=matrix(c(0,0,3,1,1,0,0,0,0,0,0,0,0,0,0,0,0,0,0,0,0,0,0,0,0,0,0,1,1,1,0,0,0,0,0,0,0,0,0,0,0,0,0,0,0,0,0,0,0,0,1,1,0,2,2,0,0,0,0,0,0,0,0,0,0,0,0,0,0,0,0,0,0,0,0,0,0,0,0,4,0,0,0,0,0,0,0,0,0,0,0,0,0,0,0,0,0,0,0,0,3,1,1,1,0,0,0,0,0,0,0,0,0,0,0,0,0,0,0,0,0,0,0,0,0,0,0,0,0,0,0,6,0,7,2,6,1,0,0,0,0,0,0,0,0,0,0,0,0,0,0,0,0,0,0,2,0,2,4,3,9,0,0,0,0,0,0,0,0,0,0,0,0,0,0,0,0,0,0,0,1,0,0,3,2,7,0,0,0,0,0,0,0,0,0,0,0,0,0,0,0,0,0,0,0,2,4,0,0,0,3,1,0,0,0,0,0,0,0,0,0,0,0,0,0,0,0,0,0,0,1,0,1,2,0,7,1,0,0,0,0,0,0,0,0,0,0,0,0,0,0,0,0,0,0,1,2,0,1,2,0,0,0,0,0,0,0,0,0,0,0,0,0,0,0,0,0,0,0,0,0,5,0,4,1,0,0,0,0,0,0,0,0,0,0,0,0,0,0,0,0,0,0,0,0,0,0,0,0,0,0,0,0,0,1,3,5,0,0,0,0,0,0,0,0,0,0,0,0,0,0,0,0,0,0,0,0,0,0,0,1,3,0,0,0,0,0,0,0,0,0,0,0,0,0,0,0,0,0,0,0,0,3,0,0,4,4,0,0,0,0,0,0,0,0,0,0,0,0,0,0,0,0,0,0,0,0,4,0,1,0,3,0,0,0,0,0,0,0,0,0,0,0,0,0,0,0,0,0,0,0,0,0,0,0,1,0,0,0,0,0,0,0,0,0,0,0,0,0,0,0,0,0,0,0,0,0,0,0,0,0,0,0,2,0,1,1,0,2,0,0,0,0,0,0,0,0,0,0,0,0,0,0,0,0,0,0,2,0,0,1,1,1,2,2,0,0,0,0,0,0,0,0,0,0,0,0,0,0,0,0,0,1,2,0,1,1,0,2,1,0,0,0,0,0,0,0,0,0,0,0,0,0,0,0,0,0,2,2,4,0,1,2,2,7,0,0,0,0,0,0,0,0,0,0,0,0,0,0,0,0,0,1,2,0,2,0,1,1,1,0,0,0,0,0,0,0,0,0,0,0,0,0,0,0,0,0,2,5,0,1,1,0,2,1,0,0,0,0,0,0,0,0,0,0,0,0,0,0,0,0,0,1,2,0,1,1,0,0,0,0,0,0,0,0,0,0,0,0,0,0,0,0,0,0,0,0,1,2,1,2,1,0,3,0),nrow=25,ncol=25)
rownames(mat_aud_3_pass_example)=nodes_example$ID
colnames(mat_aud_3_pass_example)=nodes_example$ID

mat_count_example=mat_aud_3_gm_example+mat_aud_3_pass_example

# mat_diffCSI_scale_example = matrix with the difference in CSI rank for each dyad
mat_diffCSI_scale_example=matrix(c(0.0000000000,-0.0073070813,0.0024653252,0.0106793191,1.5424959738,NA,NA,NA,NA,NA,NA,NA,NA,NA,NA,NA,NA,NA,NA,NA,NA,NA,NA,NA,NA,0.0073070813,0.0000000000,0.0097724065,0.0179864004,1.5498030551,NA,NA,NA,NA,NA,NA,NA,NA,NA,NA,NA,NA,NA,NA,NA,NA,NA,NA,NA,NA,-0.0024653252,-0.0097724065,0.0000000000,0.0082139938,1.5400306485,NA,NA,NA,NA,NA,NA,NA,NA,NA,NA,NA,NA,NA,NA,NA,NA,NA,NA,NA,NA,-0.0106793191,-0.0179864004,-0.0082139938,0.0000000000,1.5318166547,NA,NA,NA,NA,NA,NA,NA,NA,NA,NA,NA,NA,NA,NA,NA,NA,NA,NA,NA,NA,-1.5424959738,-1.5498030551,-1.5400306485,-1.5318166547,0.0000000000,NA,NA,NA,NA,NA,NA,NA,NA,NA,NA,NA,NA,NA,NA,NA,NA,NA,NA,NA,NA,NA,NA,NA,NA,NA,0.0000000000,-0.3803625914,-0.3956840093,1.4397885286,-0.3799384516,0.5450668669,-0.3769188173,NA,NA,NA,NA,NA,NA,NA,NA,NA,NA,NA,NA,NA,NA,NA,NA,NA,NA,0.3803625914,0.0000000000,-0.0153214179,1.8201511200,0.0004241398,0.9254294583,0.0034437740,NA,NA,NA,NA,NA,NA,NA,NA,NA,NA,NA,NA,NA,NA,NA,NA,NA,NA,0.3956840093,0.0153214179,0.0000000000,1.8354725379,0.0157455577,0.9407508762,0.0187651920,NA,NA,NA,NA,NA,NA,NA,NA,NA,NA,NA,NA,NA,NA,NA,NA,NA,NA,-1.4397885286,-1.8201511200,-1.8354725379,0.0000000000,-1.8197269802,-0.8947216617,-1.8167073460,NA,NA,NA,NA,NA,NA,NA,NA,NA,NA,NA,NA,NA,NA,NA,NA,NA,NA,0.3799384516,-0.0004241398,-0.0157455577,1.8197269802,0.0000000000,0.9250053185,0.0030196342,NA,NA,NA,NA,NA,NA,NA,NA,NA,NA,NA,NA,NA,NA,NA,NA,NA,NA,-0.5450668669,-0.9254294583,-0.9407508762,0.8947216617,-0.9250053185,0.0000000000,-0.9219856842,NA,NA,NA,NA,NA,NA,NA,NA,NA,NA,NA,NA,NA,NA,NA,NA,NA,NA,0.3769188173,-0.0034437740,-0.0187651920,1.8167073460,-0.0030196342,0.9219856842,0.0000000000,NA,NA,NA,NA,NA,NA,NA,NA,NA,NA,NA,NA,NA,NA,NA,NA,NA,NA,NA,NA,NA,NA,NA,NA,NA,0.0000000000,0.0065053824,1.5474738126,0.0159736501,0.0032336261,NA,NA,NA,NA,NA,NA,NA,NA,NA,NA,NA,NA,NA,NA,NA,NA,NA,NA,NA,NA,-0.0065053824,0.0000000000,1.5409684303,0.0094682677,-0.0032717563,NA,NA,NA,NA,NA,NA,NA,NA,NA,NA,NA,NA,NA,NA,NA,NA,NA,NA,NA,NA,-1.5474738126,-1.5409684303,0.0000000000,-1.5315001626,-1.5442401865,NA,NA,NA,NA,NA,NA,NA,NA,NA,NA,NA,NA,NA,NA,NA,NA,NA,NA,NA,NA,-0.0159736501,-0.0094682677,1.5315001626,0.0000000000,-0.0127400240,NA,NA,NA,NA,NA,NA,NA,NA,NA,NA,NA,NA,NA,NA,NA,NA,NA,NA,NA,NA,-0.0032336261,0.0032717563,1.5442401865,0.0127400240,0.0000000000,NA,NA,NA,NA,NA,NA,NA,NA,NA,NA,NA,NA,NA,NA,NA,NA,NA,NA,NA,NA,NA,NA,NA,NA,NA,0.0000000000,-0.9155992152,-0.6906839579,-0.6515555277,-0.3464655761,-1.0127481674,1.0589468167,-1.0116519611,NA,NA,NA,NA,NA,NA,NA,NA,NA,NA,NA,NA,NA,NA,NA,NA,NA,0.9155992152,0.0000000000,0.2249152573,0.2640436875,0.5691336391,-0.0971489522,1.9745460319,-0.0960527459,NA,NA,NA,NA,NA,NA,NA,NA,NA,NA,NA,NA,NA,NA,NA,NA,NA,0.6906839579,-0.2249152573,0.0000000000,0.0391284302,0.3442183818,-0.3220642095,1.7496307746,-0.3209680032,NA,NA,NA,NA,NA,NA,NA,NA,NA,NA,NA,NA,NA,NA,NA,NA,NA,0.6515555277,-0.2640436875,-0.0391284302,0.0000000000,0.3050899516,-0.3611926397,1.7105023444,-0.3600964334,NA,NA,NA,NA,NA,NA,NA,NA,NA,NA,NA,NA,NA,NA,NA,NA,NA,0.3464655761,-0.5691336391,-0.3442183818,-0.3050899516,0.0000000000,-0.6662825913,1.4054123928,-0.6651863850,NA,NA,NA,NA,NA,NA,NA,NA,NA,NA,NA,NA,NA,NA,NA,NA,NA,1.0127481674,0.0971489522,0.3220642095,0.3611926397,0.6662825913,0.0000000000,2.0716949841,0.0010962063,NA,NA,NA,NA,NA,NA,NA,NA,NA,NA,NA,NA,NA,NA,NA,NA,NA,-1.0589468167,-1.9745460319,-1.7496307746,-1.7105023444,-1.4054123928,-2.0716949841,0.0000000000,-2.0705987778,NA,NA,NA,NA,NA,NA,NA,NA,NA,NA,NA,NA,NA,NA,NA,NA,NA,1.0116519611,0.0960527459,0.3209680032,0.3600964334,0.6651863850,-0.0010962063,2.0705987778,0.0000000000),nrow=25,ncol=25)
rownames(mat_diffCSI_scale_example)=nodes_example$ID
colnames(mat_diffCSI_scale_example)=nodes_example$ID

# mat_dsi_rank_example = matrix with the DCSI rank for each dyad
mat_dsi_rank_example=matrix(c(0,1,1,2,2,0,0,0,0,0,0,0,0,0,0,0,0,0,0,0,0,0,0,0,0,1,0,4,3,1,0,0,0,0,0,0,0,0,0,0,0,0,0,0,0,0,0,0,0,0,1,4,0,1,2,0,0,0,0,0,0,0,0,0,0,0,0,0,0,0,0,0,0,0,0,2,3,1,0,1,0,0,0,0,0,0,0,0,0,0,0,0,0,0,0,0,0,0,0,0,2,1,2,1,0,0,0,0,0,0,0,0,0,0,0,0,0,0,0,0,0,0,0,0,0,0,0,0,0,0,0,5,1,1,1,2,6,0,0,0,0,0,0,0,0,0,0,0,0,0,0,0,0,0,0,5,0,7,3,1,2,3,0,0,0,0,0,0,0,0,0,0,0,0,0,0,0,0,0,0,1,7,0,2,4,3,8,0,0,0,0,0,0,0,0,0,0,0,0,0,0,0,0,0,0,1,3,2,0,1,3,2,0,0,0,0,0,0,0,0,0,0,0,0,0,0,0,0,0,0,1,1,4,1,0,3,2,0,0,0,0,0,0,0,0,0,0,0,0,0,0,0,0,0,0,2,2,3,3,3,0,9,0,0,0,0,0,0,0,0,0,0,0,0,0,0,0,0,0,0,6,3,8,2,2,9,0,0,0,0,0,0,0,0,0,0,0,0,0,0,0,0,0,0,0,0,0,0,0,0,0,0,0,1,1,4,6,0,0,0,0,0,0,0,0,0,0,0,0,0,0,0,0,0,0,0,0,1,0,5,3,2,0,0,0,0,0,0,0,0,0,0,0,0,0,0,0,0,0,0,0,0,1,5,0,3,2,0,0,0,0,0,0,0,0,0,0,0,0,0,0,0,0,0,0,0,0,4,3,3,0,1,0,0,0,0,0,0,0,0,0,0,0,0,0,0,0,0,0,0,0,0,6,2,2,1,0,0,0,0,0,0,0,0,0,0,0,0,0,0,0,0,0,0,0,0,0,0,0,0,0,0,0,3,1,7,8,6,1,12,0,0,0,0,0,0,0,0,0,0,0,0,0,0,0,0,0,3,0,3,9,1,5,2,3,0,0,0,0,0,0,0,0,0,0,0,0,0,0,0,0,0,1,3,0,1,4,3,2,2,0,0,0,0,0,0,0,0,0,0,0,0,0,0,0,0,0,7,9,1,0,4,1,12,5,0,0,0,0,0,0,0,0,0,0,0,0,0,0,0,0,0,8,1,4,4,0,2,4,3,0,0,0,0,0,0,0,0,0,0,0,0,0,0,0,0,0,6,5,3,1,2,0,10,6,0,0,0,0,0,0,0,0,0,0,0,0,0,0,0,0,0,1,2,2,12,4,10,0,2,0,0,0,0,0,0,0,0,0,0,0,0,0,0,0,0,0,12,3,2,5,3,6,2,0),nrow=25,ncol=25)
rownames(mat_dsi_rank_example)=nodes_example$ID
colnames(mat_dsi_rank_example)=nodes_example$ID
# 
# mat_MF_example = matrix with 1 for each male-female dyad
mat_MF_example=matrix(c(0,0,1,1,0,0,0,0,0,0,0,0,0,0,0,0,0,0,0,0,0,0,0,0,0,0,0,1,1,0,0,0,0,0,0,0,0,0,0,0,0,0,0,0,0,0,0,0,0,0,0,0,0,0,0,0,0,0,0,0,0,0,0,0,0,0,0,0,0,0,0,0,0,0,0,0,0,0,0,0,0,0,0,0,0,0,0,0,0,0,0,0,0,0,0,0,0,0,0,0,0,0,0,0,0,0,0,0,0,0,0,0,0,0,0,0,0,0,0,0,0,0,0,0,0,0,0,0,0,0,0,1,0,0,1,0,1,0,0,0,0,0,0,0,0,0,0,0,0,0,0,0,0,0,0,0,0,0,0,0,0,0,0,0,0,0,0,0,0,0,0,0,0,0,0,0,0,0,0,0,0,1,0,0,1,0,1,0,0,0,0,0,0,0,0,0,0,0,0,0,0,0,0,0,0,0,0,0,0,0,0,0,0,0,0,0,0,0,0,0,0,0,0,0,0,0,0,0,0,0,0,0,0,0,0,0,0,0,0,0,0,0,0,0,0,0,0,0,0,0,0,0,0,0,0,0,1,0,0,1,0,1,0,0,0,0,0,0,0,0,0,0,0,0,0,0,0,0,0,0,0,0,0,0,0,0,0,0,0,0,0,0,0,0,0,0,0,0,0,0,0,0,0,0,0,0,0,0,0,0,0,0,0,0,0,0,0,0,0,0,0,0,0,0,0,0,0,0,0,0,0,0,0,0,0,0,0,0,0,0,0,0,0,0,0,0,0,0,0,0,0,0,0,0,0,0,0,0,0,0,0,0,1,1,0,0,0,0,0,0,0,0,0,0,0,0,0,0,0,0,0,0,0,0,0,0,0,1,1,0,0,0,0,0,0,0,0,0,0,0,0,0,0,0,0,0,0,0,0,0,0,0,1,1,0,0,0,0,0,0,0,0,0,0,0,0,0,0,0,0,0,0,0,0,0,0,0,0,0,0,0,0,0,0,0,1,1,1,0,1,0,0,0,0,0,0,0,0,0,0,0,0,0,0,0,0,0,0,0,0,1,1,1,0,1,0,0,0,0,0,0,0,0,0,0,0,0,0,0,0,0,0,0,0,0,0,0,0,0,0,0,0,0,0,0,0,0,0,0,0,0,0,0,0,0,0,0,0,0,0,0,0,0,0,0,0,0,0,0,0,0,0,0,0,0,0,0,0,0,0,0,0,0,0,0,0,0,0,0,0,0,0,0,0,0,0,0,0,0,0,0,0,0,0,0,0,0,0,0,0,0,0,0,0,0,0,0,0,0,0,0,0,0,0,0,0,0,0,0,0,0,0,0,0,0,1,1,1,0,1,0,0,0,0,0,0,0,0,0,0,0,0,0,0,0,0,0,0,0,0,0,0,0,0,0),nrow=25,ncol=25)
#,mat_FM_example,=,matrix,with,1,for,each,female-male,dyad
mat_FM_example=matrix(c(0,0,0,0,0,0,0,0,0,0,0,0,0,0,0,0,0,0,0,0,0,0,0,0,0,0,0,0,0,0,0,0,0,0,0,0,0,0,0,0,0,0,0,0,0,0,0,0,0,0,1,1,0,0,0,0,0,0,0,0,0,0,0,0,0,0,0,0,0,0,0,0,0,0,0,1,1,0,0,0,0,0,0,0,0,0,0,0,0,0,0,0,0,0,0,0,0,0,0,0,0,0,0,0,0,0,0,0,0,0,0,0,0,0,0,0,0,0,0,0,0,0,0,0,0,0,0,0,0,0,0,0,0,0,0,0,0,0,0,0,0,0,0,0,0,0,0,0,0,0,0,0,0,0,0,1,0,1,0,0,1,0,0,0,0,0,0,0,0,0,0,0,0,0,0,0,0,0,0,0,0,0,0,0,0,0,0,0,0,0,0,0,0,0,0,0,0,0,0,0,0,0,0,0,0,0,0,0,0,0,0,0,0,0,0,0,0,0,0,0,0,0,0,0,0,0,0,0,0,0,1,0,1,0,0,1,0,0,0,0,0,0,0,0,0,0,0,0,0,0,0,0,0,0,0,0,0,0,0,0,0,0,0,0,0,0,0,0,0,0,0,0,0,0,0,0,0,0,0,0,1,0,1,0,0,1,0,0,0,0,0,0,0,0,0,0,0,0,0,0,0,0,0,0,0,0,0,0,0,0,0,0,0,0,1,1,1,0,0,0,0,0,0,0,0,0,0,0,0,0,0,0,0,0,0,0,0,0,0,1,1,1,0,0,0,0,0,0,0,0,0,0,0,0,0,0,0,0,0,0,0,0,0,0,0,0,0,0,0,0,0,0,0,0,0,0,0,0,0,0,0,0,0,0,0,0,0,0,0,0,0,0,0,0,0,0,0,0,0,0,0,0,0,0,0,0,0,0,0,0,0,0,0,0,0,0,0,0,0,0,0,0,0,0,0,0,0,0,0,0,0,0,0,0,0,0,0,0,0,0,0,0,0,0,0,0,0,0,0,0,0,0,0,0,0,0,0,0,0,0,0,0,0,0,0,0,0,0,0,0,0,0,0,0,0,0,0,0,0,0,0,0,0,0,0,0,0,0,0,0,0,0,0,0,0,0,0,0,0,0,0,0,0,0,0,0,0,0,0,0,0,0,0,0,0,0,0,1,1,0,0,0,0,1,0,0,0,0,0,0,0,0,0,0,0,0,0,0,0,0,0,0,1,1,0,0,0,0,1,0,0,0,0,0,0,0,0,0,0,0,0,0,0,0,0,0,0,1,1,0,0,0,0,1,0,0,0,0,0,0,0,0,0,0,0,0,0,0,0,0,0,0,0,0,0,0,0,0,0,0,0,0,0,0,0,0,0,0,0,0,0,0,0,0,0,0,0,1,1,0,0,0,0,1,0),nrow=25,ncol=25)
#,mat_FF_example,=,matrix,with,1,for,each,female-female,dyad
mat_FF_example=matrix(c(1,1,0,0,0,0,0,0,0,0,0,0,0,0,0,0,0,0,0,0,0,0,0,0,0,1,1,0,0,0,0,0,0,0,0,0,0,0,0,0,0,0,0,0,0,0,0,0,0,0,0,0,0,0,0,0,0,0,0,0,0,0,0,0,0,0,0,0,0,0,0,0,0,0,0,0,0,0,0,0,0,0,0,0,0,0,0,0,0,0,0,0,0,0,0,0,0,0,0,0,0,0,0,0,0,0,0,0,0,0,0,0,0,0,0,0,0,0,0,0,0,0,0,0,0,0,0,0,0,0,1,0,1,0,0,1,0,0,0,0,0,0,0,0,0,0,0,0,0,0,0,0,0,0,0,0,0,0,0,0,0,0,0,0,0,0,0,0,0,0,0,0,0,0,0,0,0,0,0,0,1,0,1,0,0,1,0,0,0,0,0,0,0,0,0,0,0,0,0,0,0,0,0,0,0,0,0,0,0,0,0,0,0,0,0,0,0,0,0,0,0,0,0,0,0,0,0,0,0,0,0,0,0,0,0,0,0,0,0,0,0,0,0,0,0,0,0,0,0,0,0,0,0,0,0,1,0,1,0,0,1,0,0,0,0,0,0,0,0,0,0,0,0,0,0,0,0,0,0,0,0,0,0,0,0,0,0,0,0,0,0,0,0,0,0,0,0,0,0,0,0,0,0,0,0,0,0,0,0,0,0,0,0,0,0,0,0,0,0,0,0,0,0,0,0,0,0,0,0,0,0,0,0,0,0,0,0,0,0,0,0,0,0,0,0,0,0,0,0,0,0,0,0,0,0,0,0,0,0,0,0,0,0,0,1,1,1,0,0,0,0,0,0,0,0,0,0,0,0,0,0,0,0,0,0,0,0,0,0,1,1,1,0,0,0,0,0,0,0,0,0,0,0,0,0,0,0,0,0,0,0,0,0,0,1,1,1,0,0,0,0,0,0,0,0,0,0,0,0,0,0,0,0,0,0,0,0,0,0,0,0,0,1,1,0,0,0,0,1,0,0,0,0,0,0,0,0,0,0,0,0,0,0,0,0,0,0,1,1,0,0,0,0,1,0,0,0,0,0,0,0,0,0,0,0,0,0,0,0,0,0,0,0,0,0,0,0,0,0,0,0,0,0,0,0,0,0,0,0,0,0,0,0,0,0,0,0,0,0,0,0,0,0,0,0,0,0,0,0,0,0,0,0,0,0,0,0,0,0,0,0,0,0,0,0,0,0,0,0,0,0,0,0,0,0,0,0,0,0,0,0,0,0,0,0,0,0,0,0,0,0,0,0,0,0,0,0,0,0,0,0,0,0,0,0,0,0,0,0,0,0,0,1,1,0,0,0,0,1,0,0,0,0,0,0,0,0,0,0,0,0,0,0,0,0,0,0,0,0,0,0,0,0,0,0),nrow=25,ncol=25)
rownames(mat_MF_example)=nodes_example$ID
colnames(mat_MF_example)=nodes_example$ID
rownames(mat_FM_example)=nodes_example$ID
colnames(mat_FM_example)=nodes_example$ID
rownames(mat_FF_example)=nodes_example$ID
colnames(mat_FF_example)=nodes_example$ID

# transform variables -----------------------------------------------------
nodes_example$z.CSI_rank=scale(nodes_example$CSI_rank)
nodes_example$z.CSI_rank_F=nodes_example$z.CSI_rank
nodes_example$z.CSI_rank_F[which(nodes_example$SeAg!="F_Adult")]=0

diag(mat_diffCSI_scale_example)=NA
vec_diffCSI_scale=as.vector(mat_diffCSI_scale_example)
z.vec_diffCSI_scale=scale(vec_diffCSI_scale)
z.mat_diffCSI_scale_example=matrix(z.vec_diffCSI_scale,nrow=25,ncol=25)
rownames(z.mat_diffCSI_scale_example)=nodes_example$ID
colnames(z.mat_diffCSI_scale_example)=nodes_example$ID
z.mat_diffCSI_scale_example[which(is.na(z.mat_diffCSI_scale_example)==TRUE)]=0

z.mat_diffCSI_scale_example_MF=z.mat_diffCSI_scale_example
z.mat_diffCSI_scale_example_MF[which(mat_MF_example!=1)]=0
z.mat_diffCSI_scale_example_FM=z.mat_diffCSI_scale_example
z.mat_diffCSI_scale_example_FM[which(mat_FM_example!=1)]=0
z.mat_diffCSI_scale_example_FF=z.mat_diffCSI_scale_example
z.mat_diffCSI_scale_example_FF[which(mat_FF_example!=1)]=0

diag(mat_dsi_rank_example)=NA
vec_dsi_rank=as.vector(mat_dsi_rank_example)
z.vec_dsi_rank=scale(vec_dsi_rank)
z.mat_dsi_rank_example=matrix(z.vec_dsi_rank,nrow=25,ncol=25)
rownames(z.mat_dsi_rank_example)=nodes_example$ID
colnames(z.mat_dsi_rank_example)=nodes_example$ID
z.mat_dsi_rank_example[which(is.na(z.mat_dsi_rank_example)==TRUE)]=0

z.mat_dsi_rank_example_MF=z.mat_dsi_rank_example
z.mat_dsi_rank_example_MF[which(mat_MF_example!=1)]=0
z.mat_dsi_rank_example_FM=z.mat_dsi_rank_example
z.mat_dsi_rank_example_FM[which(mat_FM_example!=1)]=0
z.mat_dsi_rank_example_FF=z.mat_dsi_rank_example
z.mat_dsi_rank_example_FF[which(mat_FF_example!=1)]=0

diag(mat_count_example)=NA
mat_count_example[which(mat_group_example!=0)]=NA
z.mat_count_example=scale(mat_count_example)
z.mat_count_example[which(is.na(z.mat_count_example)==TRUE)]=0

diag(mat_MF_example)=NA
mat_MF_example[which(mat_group_example!=0)]=NA
c.mat_MF_example=mat_MF_example-mean(mat_MF_example,na.rm=TRUE)
c.mat_MF_example[which(is.na(c.mat_MF_example)==TRUE)]=0
diag(mat_FM_example)=NA
mat_FM_example[which(mat_group_example!=0)]=NA
c.mat_FM_example=mat_FM_example-mean(mat_FM_example,na.rm=TRUE)
c.mat_FM_example[which(is.na(c.mat_FM_example)==TRUE)]=0
diag(mat_FF_example)=NA
mat_FF_example[which(mat_group_example!=0)]=NA
c.mat_FF_example=mat_FF_example-mean(mat_FF_example,na.rm=TRUE)
c.mat_FF_example[which(is.na(c.mat_FF_example)==TRUE)]=0


# Define response network
network_aud_3_gm_example=as.network(x = mat_aud_3_gm_example,
                            directed = TRUE,
                            loops = FALSE,
                            matrix.type = "adjacency",
                            ignore.eval=FALSE,
                            names.eval='weight')

set.vertex.attribute(network_aud_3_gm_example, "Sex_Age", as.character(nodes_example$SeAg))

set.edge.attribute(network_aud_3_gm_example, "SI_MF", as.numeric(c.mat_MF_example))
set.edge.attribute(network_aud_3_gm_example, "SI_FM", as.numeric(c.mat_FM_example))
set.edge.attribute(network_aud_3_gm_example, "SI_FF", as.numeric(c.mat_FF_example))

set.vertex.attribute(network_aud_3_gm_example, "CSI_rank", as.numeric(nodes_example$z.CSI_rank))
set.vertex.attribute(network_aud_3_gm_example, "CSI_rank_F", as.numeric(nodes_example$z.CSI_rank_F))

set.edge.attribute(network_aud_3_gm_example, "diffCSI_scale", as.numeric(z.mat_diffCSI_scale_example))
set.edge.attribute(network_aud_3_gm_example, "diffCSI_scale_FF", as.numeric(z.mat_diffCSI_scale_example_FF))
set.edge.attribute(network_aud_3_gm_example, "diffCSI_scale_MF", as.numeric(z.mat_diffCSI_scale_example_MF))
set.edge.attribute(network_aud_3_gm_example, "diffCSI_scale_FM", as.numeric(z.mat_diffCSI_scale_example_FM))

set.edge.attribute(network_aud_3_gm_example, "DSI_rank", as.numeric(z.mat_dsi_rank_example))
set.edge.attribute(network_aud_3_gm_example, "DSI_rank_FF", as.numeric(z.mat_dsi_rank_example_FF))
set.edge.attribute(network_aud_3_gm_example, "DSI_rank_MF", as.numeric(z.mat_dsi_rank_example_MF))
set.edge.attribute(network_aud_3_gm_example, "DSI_rank_FM", as.numeric(z.mat_dsi_rank_example_FM))

set.vertex.attribute(network_aud_3_gm_example, "Group", as.character(nodes_example$Group))
set.edge.attribute(network_aud_3_gm_example, "Nbobs", as.numeric(z.mat_count_example))


# _____ Run ergm ------------------------------------------------------------
ergm_AUD_3_gm_offset_MM <- ergm(network_aud_3_gm_example ~
                                  sum
                                +nonzero
                                +mutual(form="min",threshold=0)
                                +cyclicalweights(twopath="geomean",combine="sum",affect="geomean")
                                +nodeifactor("Sex_Age",levels=c(1,2),form="sum")
                                +edgecov(c.mat_MF_example,"SI_MF",form="sum")
                                +edgecov(c.mat_FM_example,"SI_FM",form="sum")
                                +edgecov(c.mat_FF_example,"SI_FF",form="sum")
                                +nodeicov("CSI_rank",form="sum")
                                +nodeicov("CSI_rank_F",form="sum")
                                +edgecov(z.mat_diffCSI_scale_example,"diffCSI_scale",form="sum")
                                +edgecov(z.mat_diffCSI_scale_example_FF,"diffCSI_scale_FF",form="sum")
                                +edgecov(z.mat_diffCSI_scale_example_MF,"diffCSI_scale_MF",form="sum")
                                +edgecov(z.mat_diffCSI_scale_example_FM,"diffCSI_scale_FM",form="sum")
                                +edgecov(z.mat_dsi_rank_example,"DSI_rank",form="sum")
                                +edgecov(z.mat_dsi_rank_example_FF,"DSI_rank_FF",form="sum") 
                                +edgecov(z.mat_dsi_rank_example_MF,"DSI_rank_MF",form="sum")
                                +edgecov(z.mat_dsi_rank_example_FM,"DSI_rank_FM",form="sum")
                                +nodefactor("Group",form="sum")
                                +edgecov(z.mat_count_example,"Nbobs",form="sum")
                                +offset(nodemix("Group",levels2=c(2,3,4,5,7,8,9,10,12,13,14,15)))# ,constraints = ~blockdiag("Group")
                                ,response="weight"
                                ,reference=~Poisson
                                ,offset.coef=c(-Inf,-Inf,-Inf,-Inf,-Inf,-Inf,-Inf,-Inf,-Inf,-Inf,-Inf,-Inf)
                                #,verbose=3
                                ,control = control.ergm(seed=1234))

# _____ Run diagnostics ------------------------------------------------------------

pdf("mcmc_diagnostics_ergm_AUD_3_gm_knit.pdf")
mcmc.diagnostics(ergm_AUD_3_gm_offset_MM)
dev.off()

#Simulates new networks from fit model to compare new networks to #observed data to assess goodness of fit
simulatedModels_aud_3_gm_offset_MM <- simulate(ergm_AUD_3_gm_offset_MM, nsim = 1000, statsonly = TRUE)
obsStats_aud_3_gm_offset_MM	<- summary(ergm_AUD_3_gm_offset_MM$formula,response="weight")

png('gof_ergm_AUD_3_gm_knit.png', width = 18, height = 25, unit = 'cm', res = 300)
par(mfrow = c(5, 5)#, mar = c(2.5, 2.5, 0.5, 0.5), oma = c(1, 1, 1, 1)
)
for(i in 1:(ncol(simulatedModels_aud_3_gm_offset_MM)-12)){
  plot(density(simulatedModels_aud_3_gm_offset_MM[,i]), xlab = colnames(simulatedModels_aud_3_gm_offset_MM)[i], main = '', cex.axis = 0.75)
  abline(v = obsStats_aud_3_gm_offset_MM[i],col="blue")
}
dev.off()
